# Supplementary material for: Direct whole-genome sequencing enables strain typing of unculturable Neisseria meningitidis from oropharyngeal carriage specimens
Source: Microb Genom. 2025 Aug 4;11(8):001464. doi: 10.1099/mgen.0.001464 (PMC12321007; doi:10.1099/mgen.0.001464)
Supplement: Uncited Supplementary Material 1. [file mgen-11-01464-s001.xlsx]

## Sheet: STable1
Supplementary Table 1: NCBI SRA sample accessions and quality control data for all sequences in this publication. Sample location is either South Australia (SA) or Northern Territory (NT). Workflows are either direct WGS (dWGS) or metagenomic NGS (mNGS).
Sample_Information									Read_Quality						Species_Identification_Top3						Assembly_Quality
accession	study	bioproject_accession	biosample_accession	library_ID	Sample_Location	PorA_Ct	Workflow	QC Status (dWGS)	Read#	GC	MinLen	AvgLen	MaxLen	AvgQual	#1 Match	#1%	#2 Match	#2%	#3 Match	#3%	no#	bp	Ns	gaps	min	avg	max	N50
SRR32801224	SRP572026	PRJNA1237918	SAMN47447630	D4537331	NT	29.11	dWGS	PASS	8432300	51.6	30	134	150	33.7	Neisseria meningitidis	64.02	Haemophilus influenzae	4.06	Neisseria mucosa	1.85	288	2095742	0	0	1000	7276	51383	12800
SRR32801225	SRP572026	PRJNA1237918	SAMN47447629	D4414864	NT	32.82	dWGS	PASS	8224334	51.6	30	132	150	33.6	Neisseria meningitidis	72.02	Neisseria sicca	1.02	unclassified	1.02	162	2020997	0	0	1028	12475	87912	21193
SRR32801226	SRP572026	PRJNA1237918	SAMN47447628	D4414775	NT	33.05	dWGS	PASS	8621046	50.9	30	134	150	33.7	Neisseria meningitidis	61.52	Streptococcus salivarius	2.5	unclassified	0.94	226	2023838	0	0	1002	8955	57103	15030
SRR32801227	SRP572026	PRJNA1237918	SAMN47447627	D4414768	NT	27.97	dWGS	PASS	6930314	51.9	30	134	150	33.7	Neisseria meningitidis	59.56	Neisseria mucosa	3.64	unclassified	3.1	361	2340584	0	0	1002	6483	50039	12499
SRR32801228	SRP572026	PRJNA1237918	SAMN47447626	MB81471	SA	26.07	dWGS	PASS	9064308	52.8	30	131	150	33.5	Neisseria meningitidis	82.97	Neisseria lactamica	0.53	Neisseria mucosa	0.39	154	2037637	0	0	1035	13231	106631	24769
SRR32801229	SRP572026	PRJNA1237918	SAMN47447625	MB81435	SA	29.8	dWGS	PASS	5948208	52.8	30	132	150	33.5	Neisseria meningitidis	67.41	Neisseria mucosa	3.06	Neisseria subflava	1.78	465	2313380	0	0	1005	4975	44163	9466
SRR32801230	SRP572026	PRJNA1237918	SAMN47447624	MB81434	SA	27.96	dWGS	PASS	5956428	52.6	30	131	150	33.5	Neisseria meningitidis	83.31	Neisseria lactamica	0.45	Neisseria gonorrhoeae	0.38	158	2024939	0	0	1023	12816	89553	23689
SRR32801231	SRP572026	PRJNA1237918	SAMN47447623	MB81364	SA	27.42	dWGS	PASS	5701072	52.6	30	130	150	33.4	Neisseria meningitidis	83.89	unclassified	0.45	Neisseria gonorrhoeae	0.2	136	2027757	0	0	1055	14909	73895	23007
SRR32801232	SRP572026	PRJNA1237918	SAMN47447622	MB81355	SA	27.54	dWGS	PASS	6730064	52.3	30	131	150	33.5	Neisseria meningitidis	83.28	Haemophilus influenzae	0.81	Neisseria lactamica	0.48	118	2055058	0	0	1048	17415	125285	29229
SRR32801233	SRP572026	PRJNA1237918	SAMN47447621	MB81341	SA	29.03	dWGS	PASS	6438966	52.6	30	131	150	33.5	Neisseria meningitidis	75.93	Neisseria sicca	1.42	Neisseria mucosa	1.3	265	2181974	0	0	1000	8233	84006	20308
SRR32801234	SRP572026	PRJNA1237918	SAMN47447540	MB50725	SA	30.25	dWGS	PASS	7212732	53.5	30	137	151	34.3	Neisseria meningitidis	58.51	Neisseria cinerea	11.68	Neisseria sicca	2.73	770	3005636	0	0	1001	3903	38916	6121
SRR32801235	SRP572026	PRJNA1237918	SAMN47447620	MB81326	SA	28.83	dWGS	PASS	9097056	52.6	30	132	150	33.5	Neisseria meningitidis	83.68	Neisseria mucosa	0.83	unclassified	0.3	185	2051420	0	0	1008	11088	104870	19351
SRR32801236	SRP572026	PRJNA1237918	SAMN47447619	MB81291	SA	27.71	dWGS	PASS	8630640	52.7	30	131	150	33.4	Neisseria meningitidis	73.12	Neisseria mucosa	2.94	Neisseria subflava	1.75	314	2371239	0	0	1018	7551	91342	18192
SRR32801237	SRP572026	PRJNA1237918	SAMN47447618	MB81282	SA	26.16	dWGS	PASS	10527748	52.9	30	132	150	33.5	Neisseria meningitidis	81.72	Neisseria mucosa	0.82	Neisseria subflava	0.47	222	2081846	0	0	1008	9377	67166	17991
SRR32801238	SRP572026	PRJNA1237918	SAMN47447617	MB81264	SA	26.01	dWGS	PASS	7286004	52.6	30	131	150	33.4	Neisseria meningitidis	81.47	Neisseria mucosa	1.04	Neisseria subflava	0.43	217	2124514	0	0	1010	9790	71616	20906
SRR32801239	SRP572026	PRJNA1237918	SAMN47447616	MB81182	SA	28.88	dWGS	PASS	8240412	52.7	30	131	150	33.5	Neisseria meningitidis	84.21	Neisseria lactamica	0.5	Neisseria gonorrhoeae	0.48	157	2054378	0	0	1019	13085	94066	22424
SRR32801240	SRP572026	PRJNA1237918	SAMN47447615	MB81177	SA	26.84	dWGS	PASS	10280842	52.8	30	131	150	33.4	Neisseria meningitidis	83.93	Neisseria gonorrhoeae	0.42	Neisseria lactamica	0.37	151	2026864	0	0	1030	13422	78003	21587
SRR32801241	SRP572026	PRJNA1237918	SAMN47447614	MB81173	SA	26.8	dWGS	PASS	5005184	52.6	30	132	150	33.5	Neisseria meningitidis	84.82	unclassified	0.34	Neisseria gonorrhoeae	0.26	188	2065388	0	0	1014	10986	92482	19105
SRR32801242	SRP572026	PRJNA1237918	SAMN47447613	MB81054	SA	25.62	dWGS	PASS	8581402	52.6	30	132	150	33.5	Neisseria meningitidis	83.79	Neisseria lactamica	0.43	Neisseria gonorrhoeae	0.38	153	2028735	0	0	1100	13259	74945	23406
SRR32801243	SRP572026	PRJNA1237918	SAMN47447612	MB81024	SA	24.47	dWGS	PASS	10850930	52.8	30	131	150	33.5	Neisseria meningitidis	84.37	Neisseria gonorrhoeae	0.53	Neisseria lactamica	0.5	151	2025920	0	0	1009	13416	85767	21310
SRR32801244	SRP572026	PRJNA1237918	SAMN47447611	MB80727	SA	28.77	dWGS	PASS	6705130	52.8	30	131	150	33.5	Neisseria meningitidis	79.53	Neisseria lactamica	2.11	Neisseria gonorrhoeae	1.08	134	1991788	0	0	1062	14864	119404	21042
SRR32801245	SRP572026	PRJNA1237918	SAMN47447539	MB50595	SA	31.5	dWGS	PASS	5733794	53.1	30	137	151	34.2	Neisseria meningitidis	67.7	Neisseria mucosa	3.88	Neisseria subflava	2.42	386	2386320	0	0	1001	6182	46482	11506
SRR32801246	SRP572026	PRJNA1237918	SAMN47447610	MB80615	SA	27.77	dWGS	PASS	12128304	52.3	30	131	150	33.4	Neisseria meningitidis	85.4	Neisseria gonorrhoeae	0.32	unclassified	0.31	107	2036405	0	0	1358	19031	80405	29336
SRR32801247	SRP572026	PRJNA1237918	SAMN47447609	MB80560	SA	27.75	dWGS	PASS	11480370	52.6	30	131	150	33.4	Neisseria meningitidis	85.25	Neisseria gonorrhoeae	0.52	Neisseria lactamica	0.49	110	2048502	0	0	1154	18622	93391	32191
SRR32801248	SRP572026	PRJNA1237918	SAMN47447608	MB80557	SA	28.06	dWGS	PASS	12158298	52.6	30	131	150	33.5	Neisseria meningitidis	73.43	Neisseria lactamica	5.32	Neisseria gonorrhoeae	1.88	902	2659208	0	0	1000	2948	21523	3631
SRR32801249	SRP572026	PRJNA1237918	SAMN47447607	MB80300	SA	27.08	dWGS	PASS	13760020	52.9	30	141	151	36.9	Neisseria meningitidis	81.01	Neisseria mucosa	1.59	Neisseria gonorrhoeae	0.57	189	2114819	0	0	1004	11189	99858	25015
SRR32801250	SRP572026	PRJNA1237918	SAMN47447606	MB80172	SA	30.59	dWGS	PASS	7602480	52.2	30	141	151	37	Neisseria meningitidis	81.8	unclassified	0.49	Neisseria mucosa	0.32	131	2053407	0	0	1026	15674	71720	28390
SRR32801251	SRP572026	PRJNA1237918	SAMN47447605	MB80513	SA	31.64	dWGS	PASS	4998546	52.2	30	126	150	33.2	Neisseria meningitidis	68.05	Neisseria mucosa	2.25	Neisseria elongata	1.76	436	2340807	0	0	1000	5368	41283	11884
SRR32801252	SRP572026	PRJNA1237918	SAMN47447604	MB80449	SA	33.69	dWGS	PASS	5382124	52.2	30	126	150	33.1	Neisseria meningitidis	74.78	Neisseria lactamica	2.11	Neisseria gonorrhoeae	1.17	138	2013593	0	0	1002	14591	94728	23524
SRR32801253	SRP572026	PRJNA1237918	SAMN47447603	MB80448	SA	28.42	dWGS	PASS	11224860	52.7	30	126	150	33.1	Neisseria meningitidis	61.27	Neisseria mucosa	4.86	Neisseria subflava	2.98	424	2514312	0	0	1001	5929	56084	14005
SRR32801254	SRP572026	PRJNA1237918	SAMN47447602	MB80356	SA	32.21	dWGS	PASS	4186112	51.2	30	127	150	33.2	Neisseria meningitidis	55.67	Kingella kingae	5.42	Simonsiella muelleri	1.41	314	2079729	0	0	1002	6623	43117	12556
SRR32801255	SRP572026	PRJNA1237918	SAMN47447601	MB80284	SA	34.48	dWGS	PASS	5648378	51.8	30	126	150	33.2	Neisseria meningitidis	59.9	Neisseria mucosa	8.64	Neisseria sicca	2.4	464	2472766	0	0	1004	5329	57608	11868
SRR32801256	SRP572026	PRJNA1237918	SAMN47447538	MB54406	SA	31.24	dWGS	PASS	17320430	53.5	30	129	151	33.7	Neisseria meningitidis	46.78	Neisseria mucosa	9.62	Neisseria cinerea	4.56	793	2387028	0	0	1003	3010	19807	3919
SRR32801257	SRP572026	PRJNA1237918	SAMN47447600	MB80277	SA	34.62	dWGS	PASS	1114758	52	30	126	150	33.2	Neisseria meningitidis	48.41	Neisseria mucosa	4.04	Neisseria cinerea	2.42	787	1732939	0	0	1000	2201	10486	2481
SRR32801258	SRP572026	PRJNA1237918	SAMN47447599	MB80276	SA	32.19	dWGS	PASS	5843634	51.8	30	127	150	33.2	Neisseria meningitidis	52.09	Neisseria mucosa	5.77	Neisseria subflava	3.24	520	2596289	0	0	1003	4992	34540	10046
SRR32801259	SRP572026	PRJNA1237918	SAMN47447598	MB80157	SA	28.96	dWGS	PASS	21749802	52.5	30	127	150	33.2	Neisseria meningitidis	54.45	Neisseria mucosa	6.98	Neisseria subflava	4.78	350	2416118	0	0	1015	6903	54147	11940
SRR32801260	SRP572026	PRJNA1237918	SAMN47447597	MB80091	SA	29.14	dWGS	PASS	21641082	52.5	30	127	150	33.2	Neisseria meningitidis	81.24	Neisseria lactamica	1.69	Neisseria gonorrhoeae	0.78	115	2014843	0	0	1048	17520	122244	33358
SRR32801261	SRP572026	PRJNA1237918	SAMN47447596	MB80078	SA	34.39	dWGS	PASS	8290796	51.5	30	127	150	33.2	Neisseria meningitidis	54.48	Neisseria mucosa	5.99	Neisseria subflava	3.78	718	2744043	0	0	1000	3821	52836	7366
SRR32801262	SRP572026	PRJNA1237918	SAMN47447595	MB80034	SA	31	dWGS	PASS	12396730	52.1	30	127	150	33.2	Neisseria meningitidis	54.59	Neisseria mucosa	6.06	Neisseria subflava	3.71	453	2578025	0	0	1012	5691	58578	12320
SRR32801263	SRP572026	PRJNA1237918	SAMN47447594	MB80032	SA	27.37	dWGS	PASS	24430304	52.8	30	128	150	33.2	Neisseria meningitidis	82.1	Neisseria mucosa	0.55	unclassified	0.53	136	2048697	0	0	1114	15063	101057	23960
SRR32801264	SRP572026	PRJNA1237918	SAMN47447593	MB74949	SA	31.01	dWGS	PASS	4392982	51.7	30	128	150	33.3	Neisseria meningitidis	31.88	Haemophilus parainfluenzae	14.6	Kingella denitrificans	3.64	389	2031287	0	0	1019	5221	27286	7965
SRR32801265	SRP572026	PRJNA1237918	SAMN47447592	MB74852	SA	35.38	dWGS	PASS	3837006	51.8	30	126	150	33.2	Neisseria meningitidis	73.67	Neisseria sicca	2.11	Neisseria mucosa	1.47	271	2119552	0	0	1008	7821	64254	15423
SRR32801266	SRP572026	PRJNA1237918	SAMN47447591	MB74620	SA	32.61	dWGS	PASS	5578132	51.6	30	126	150	33.2	Neisseria meningitidis	81.39	unclassified	0.56	Neisseria gonorrhoeae	0.51	114	2059268	0	0	1156	18063	89341	29073
SRR32801267	SRP572026	PRJNA1237918	SAMN47447537	MB53713	SA	31.84	dWGS	PASS	17118078	52.7	30	127	151	33.6	Neisseria meningitidis	79.3	Neisseria mucosa	0.71	unclassified	0.37	150	2028262	0	0	1011	13521	68886	22633
SRR32801268	SRP572026	PRJNA1237918	SAMN47447590	MB72692	SA	35.39	dWGS	PASS	5365594	52	30	126	150	33.2	Neisseria meningitidis	69.71	Neisseria mucosa	1.3	unclassified	0.92	283	2161449	0	0	1000	7637	72901	16431
SRR32801269	SRP572026	PRJNA1237918	SAMN47447589	MB71370	SA	33.32	dWGS	PASS	5725804	51.8	30	127	150	33.2	Neisseria meningitidis	59.82	Neisseria mucosa	4.21	Neisseria sicca	2.94	571	2749624	0	0	1004	4815	40225	9396
SRR32801270	SRP572026	PRJNA1237918	SAMN47447588	MB70446	SA	31.59	dWGS	PASS	5577340	51.8	30	127	150	33.2	Neisseria meningitidis	46.73	Neisseria lactamica	21.7	Neisseria sicca	1.65	954	2900693	0	0	1000	3040	16236	3754
SRR32801271	SRP572026	PRJNA1237918	SAMN47447587	MB69706	SA	33.94	dWGS	PASS	5005206	52	30	126	150	33.2	Neisseria meningitidis	58.52	Neisseria mucosa	5.75	Neisseria subflava	3.53	363	2522184	0	0	1004	6948	68497	14997
SRR32801272	SRP572026	PRJNA1237918	SAMN47447586	MB69052	SA	32.21	dWGS	PASS	5095426	52.2	30	126	150	33.2	Neisseria meningitidis	72.13	Neisseria sicca	2.02	Neisseria mucosa	1.68	420	2230905	0	0	1006	5311	42207	10153
SRR32801273	SRP572026	PRJNA1237918	SAMN47447585	MB67157	SA	29.72	dWGS	PASS	4896742	51.6	30	128	150	33.2	Neisseria meningitidis	79.12	Neisseria lactamica	0.66	unclassified	0.66	178	2025456	0	0	1083	11378	59580	18338
SRR32801274	SRP572026	PRJNA1237918	SAMN47447584	MB66309	SA	33.2	dWGS	PASS	10173556	52.4	30	134	150	33.7	Neisseria meningitidis	71.53	Neisseria mucosa	2.52	Neisseria subflava	1.33	370	2239329	0	0	1007	6052	43852	11183
SRR32801275	SRP572026	PRJNA1237918	SAMN47447583	MB65532	SA	35.72	dWGS	PASS	6039382	52.8	30	134	150	33.7	Neisseria meningitidis	56.82	Neisseria sicca	3.32	Neisseria mucosa	2.62	743	1371456	0	0	1002	1845	9517	1905
SRR32801276	SRP572026	PRJNA1237918	SAMN47447582	MB64189	SA	34.15	dWGS	PASS	8175566	52.8	30	134	150	33.7	Neisseria meningitidis	67.36	Neisseria sicca	2.76	Neisseria mucosa	2.56	555	2582242	0	0	1003	4652	53287	8734
SRR32801277	SRP572026	PRJNA1237918	SAMN47447581	MB64114	SA	33.07	dWGS	PASS	7408518	53	30	133	150	33.7	Neisseria meningitidis	69.98	Neisseria sicca	3.5	Neisseria macacae	2.58	416	2399897	0	0	1001	5768	43332	11657
SRR32801278	SRP572026	PRJNA1237918	SAMN47447536	MB53539	SA	31.6	dWGS	PASS	19219168	52.9	30	127	151	33.6	Neisseria meningitidis	81.01	Neisseria lactamica	0.56	Neisseria gonorrhoeae	0.53	131	2020234	0	0	1009	15421	93919	27133
SRR32801279	SRP572026	PRJNA1237918	SAMN47447580	MB63014	SA	35.02	dWGS	PASS	4782874	50	30	135	150	33.7	Neisseria meningitidis	21.57	unclassified	13.09	Neisseria mucosa	4.65	158	230062	0	0	1001	1456	3777	1484
SRR32801280	SRP572026	PRJNA1237918	SAMN47447579	MB59715	SA	33.66	dWGS	PASS	7453410	52.2	30	133	150	33.7	Neisseria meningitidis	80.47	Neisseria lactamica	1.78	Neisseria mucosa	0.46	167	1986753	0	0	1012	11896	77960	21847
SRR32801281	SRP572026	PRJNA1237918	SAMN47447578	MB59642	SA	28.42	dWGS	PASS	9618896	52.7	30	135	150	33.7	Neisseria meningitidis	63.51	Neisseria mucosa	5.52	Neisseria subflava	3.19	359	2374092	0	0	1002	6613	43379	12709
SRR32801282	SRP572026	PRJNA1237918	SAMN47447577	MB59436	SA	30.04	dWGS	PASS	8592588	51.8	30	135	150	33.7	Neisseria meningitidis	51.39	Neisseria mucosa	3.56	unclassified	2.4	437	2379204	0	0	1003	5444	37791	9867
SRR32801283	SRP572026	PRJNA1237918	SAMN47447576	MB59171	SA	32.18	dWGS	PASS	7479048	52.4	30	133	150	33.7	Neisseria meningitidis	74.58	Neisseria mucosa	3.03	Neisseria subflava	0.97	339	2292108	0	0	1000	6761	52943	14540
SRR32801284	SRP572026	PRJNA1237918	SAMN47447575	MB58289	SA	30.8	dWGS	PASS	5599920	52.4	30	134	150	33.7	Neisseria meningitidis	84.16	Neisseria gonorrhoeae	0.32	unclassified	0.3	135	2014254	0	0	1039	14920	85042	25634
SRR32801285	SRP572026	PRJNA1237918	SAMN47447574	MB57783	SA	29.17	dWGS	PASS	7942590	52.4	30	134	150	33.7	Neisseria meningitidis	74.81	Neisseria lactamica	1.51	Neisseria mucosa	1.32	310	2194684	0	0	1009	7079	108230	14913
SRR32801286	SRP572026	PRJNA1237918	SAMN47447573	MB57540	SA	28.43	dWGS	PASS	8112650	52.5	30	134	150	33.7	Neisseria meningitidis	71.69	Neisseria mucosa	2.62	Neisseria sicca	1.5	463	2456263	0	0	1009	5305	46721	11805
SRR32801287	SRP572026	PRJNA1237918	SAMN47447572	MB57089	SA	29.1	dWGS	PASS	8114980	52.6	30	134	150	33.7	Neisseria meningitidis	79.6	Neisseria lactamica	1.67	Neisseria cinerea	1.33	213	2073435	0	0	1005	9734	69218	18204
SRR32801288	SRP572026	PRJNA1237918	SAMN47447571	MB57038	SA	32.59	dWGS	PASS	6072832	52.1	30	134	150	33.7	Neisseria meningitidis	68.83	Selenomonas sputigena	2.16	unclassified	1.84	187	2010446	0	0	1002	10751	45332	16921
SRR32801289	SRP572026	PRJNA1237918	SAMN47447535	MB52377	SA	27.29	dWGS	PASS	21087418	52.9	30	127	151	33.6	Neisseria meningitidis	81.68	Neisseria lactamica	0.76	Neisseria gonorrhoeae	0.56	139	2044303	0	0	1022	14707	84444	26613
SRR32801290	SRP572026	PRJNA1237918	SAMN47447570	MB56760	SA	35.29	dWGS	PASS	4147870	52.2	30	134	150	33.7	Neisseria meningitidis	54.98	unclassified	2.64	Neisseria cinerea	1.35	680	1920070	0	0	1001	2823	19755	3632
SRR32801291	SRP572026	PRJNA1237918	SAMN47447569	MB56399	SA	34.53	dWGS	PASS	1537922	52.8	30	134	150	33.7	Neisseria meningitidis	40.35	Neisseria sicca	9.81	Neisseria mucosa	3.79	581	2358858	0	0	1000	4059	30279	5813
SRR32801292	SRP572026	PRJNA1237918	SAMN47447568	MB56330	SA	33.73	dWGS	PASS	3241244	51.2	30	135	150	33.8	Neisseria meningitidis	37.67	unclassified	5.87	Veillonella atypica	2.03	473	2042751	0	0	1000	4318	27748	6604
SRR32801293	SRP572026	PRJNA1237918	SAMN47447567	MB50568	SA	32.74	dWGS	PASS	1692636	52.3	30	135	151	36.4	Neisseria meningitidis	62.15	Neisseria mucosa	5.15	Neisseria subflava	3.01	369	2501086	0	0	1004	6778	71631	15869
SRR32801294	SRP572026	PRJNA1237918	SAMN47447566	MB50559	SA	27.22	dWGS	PASS	890288	52.2	30	129	151	36	Neisseria meningitidis	83.98	Neisseria gonorrhoeae	0.25	Neisseria lactamica	0.2	144	2020386	0	0	1078	14030	100484	24485
SRR32801295	SRP572026	PRJNA1237918	SAMN47447565	MB50552	SA	31.22	dWGS	PASS	1729810	52.4	30	135	151	36.4	Neisseria meningitidis	84.53	Neisseria gonorrhoeae	0.68	Neisseria lactamica	0.61	107	2084716	0	0	1094	19483	103894	33146
SRR32801296	SRP572026	PRJNA1237918	SAMN47447564	MB50450	SA	26.6	dWGS	PASS	1987116	52.6	30	128	151	36.1	Neisseria meningitidis	84.51	Neisseria lactamica	0.72	Neisseria gonorrhoeae	0.45	158	2001627	0	0	1044	12668	95933	22352
SRR32801297	SRP572026	PRJNA1237918	SAMN47447563	MB50448	SA	26.07	dWGS	PASS	3592226	52.8	30	135	151	36.4	Neisseria meningitidis	84.93	Neisseria lactamica	0.72	Neisseria gonorrhoeae	0.37	146	2013514	0	0	1010	13791	93208	20513
SRR32801298	SRP572026	PRJNA1237918	SAMN47447562	MB50411	SA	25.9	dWGS	PASS	3700782	52.8	30	135	151	36.4	Neisseria meningitidis	86.61	Neisseria gonorrhoeae	0.22	unclassified	0.13	140	2029367	0	0	1078	14495	101352	25035
SRR32801299	SRP572026	PRJNA1237918	SAMN47447561	MB50402	SA	31.84	dWGS	PASS	1610726	51.5	30	136	151	36.4	Neisseria meningitidis	72.64	Prevotella jejuni	2.24	unclassified	1.45	119	2073734	0	0	1048	17426	89881	31178
SRR32801300	SRP572026	PRJNA1237918	SAMN47447534	MB52306	SA	30.69	dWGS	PASS	20247418	52.8	30	127	151	33.6	Neisseria meningitidis	82.41	Neisseria lactamica	0.34	unclassified	0.31	145	2017855	0	0	1057	13916	79956	25003
SRR32801301	SRP572026	PRJNA1237918	SAMN47447560	MB50275	SA	25.96	dWGS	PASS	3063176	53	30	133	151	36.2	Neisseria meningitidis	85.55	Neisseria gonorrhoeae	0.51	Neisseria lactamica	0.51	129	2028014	0	0	1014	15721	93589	25857
SRR32801302	SRP572026	PRJNA1237918	SAMN47447559	MB50200	SA	33.78	dWGS	PASS	1539532	52.5	30	134	151	36.4	Neisseria meningitidis	77.38	Neisseria lactamica	2.17	Neisseria gonorrhoeae	1.16	175	2095246	0	0	1017	11972	87276	24924
SRR32801303	SRP572026	PRJNA1237918	SAMN47447558	MB55821	SA	30.29	dWGS	PASS	6370764	51.9	30	137	151	34.2	Neisseria meningitidis	63.65	Haemophilus influenzae	2.74	Neisseria mucosa	2.67	428	2281071	0	0	1000	5329	39532	10302
SRR32801304	SRP572026	PRJNA1237918	SAMN47447557	MB55305	SA	33.04	dWGS	PASS	6001324	52.4	30	136	151	34.2	Neisseria meningitidis	51.31	Neisseria sicca	7.37	Neisseria sp. oral taxon 014	1.47	469	2503664	0	0	1002	5338	47971	12066
SRR32801305	SRP572026	PRJNA1237918	SAMN47447556	MB55002	SA	31.66	dWGS	PASS	7683798	52.3	30	137	151	34.2	Neisseria meningitidis	50.42	Neisseria mucosa	8.13	Neisseria subflava	4.45	592	2794535	0	0	1007	4720	49604	9118
SRR32801306	SRP572026	PRJNA1237918	SAMN47447555	MB54057	SA	32.99	dWGS	PASS	3960158	52.1	30	137	151	34.2	Neisseria meningitidis	58.32	Kingella kingae	3.13	Simonsiella muelleri	1.31	229	2060814	0	0	1001	8999	51671	14636
SRR32801307	SRP572026	PRJNA1237918	SAMN47447554	MB53971	SA	34.77	dWGS	PASS	5297856	52.3	30	136	151	34.2	Neisseria meningitidis	63.44	Neisseria mucosa	3.6	Neisseria sicca	3.13	570	2368154	0	0	1000	4154	32632	6011
SRR32801308	SRP572026	PRJNA1237918	SAMN47447553	MB52400	SA	33.25	dWGS	PASS	6546920	51.4	30	137	151	34.2	Neisseria meningitidis	52.97	Streptococcus salivarius	2.24	unclassified	1.27	222	2063264	0	0	1026	9293	70652	16891
SRR32801309	SRP572026	PRJNA1237918	SAMN47447552	MB52351	SA	33.63	dWGS	PASS	5504264	49.9	30	138	151	34.2	Neisseria meningitidis	23.23	Streptococcus salivarius	12.52	Neisseria mucosa	4.16	846	2087913	0	0	1000	2467	13005	2861
SRR32801310	SRP572026	PRJNA1237918	SAMN47447551	MB51717	SA	34.83	dWGS	PASS	4907916	52.7	30	137	151	34.2	Neisseria meningitidis	59.25	Neisseria mucosa	5.31	Neisseria subflava	2.97	363	2324390	0	0	1023	6403	38265	11437
SRR32801311	SRP572026	PRJNA1237918	SAMN47447533	MB50428	SA	22.06	dWGS	PASS	25626630	53.3	30	128	151	33.6	Neisseria meningitidis	84.07	unclassified	0.25	Neisseria gonorrhoeae	0.18	206	1994077	0	0	1000	9679	63049	15713
SRR32801312	SRP572026	PRJNA1237918	SAMN47447550	MB51708	SA	31.06	dWGS	PASS	9078086	53.1	30	136	151	34.2	Neisseria meningitidis	81.02	Neisseria lactamica	2.28	Neisseria gonorrhoeae	1.15	116	2017214	0	0	1303	17389	116350	25393
SRR32801313	SRP572026	PRJNA1237918	SAMN47447549	MB51652	SA	33.42	dWGS	PASS	7283892	53	30	137	151	34.2	Neisseria meningitidis	40.4	Neisseria mucosa	11.03	Neisseria subflava	6.19	702	2452535	0	0	1003	3493	30131	4722
SRR32801314	SRP572026	PRJNA1237918	SAMN47447548	MB51559	SA	25.3	dWGS	PASS	2722230	52.5	30	137	151	34.2	Neisseria meningitidis	49.1	Neisseria mucosa	3.74	unclassified	2.3	533	2263647	0	0	1011	4246	29524	6751
SRR32801315	SRP572026	PRJNA1237918	SAMN47447547	MB51095	SA	34.42	dWGS	PASS	6107672	52.1	30	136	151	34.2	Neisseria meningitidis	77.09	Neisseria mucosa	1.12	Haemophilus parahaemolyticus	1	379	1941435	0	0	1000	5122	43989	7832
SRR32801316	SRP572026	PRJNA1237918	SAMN47447546	MB50824	SA	28.44	dWGS	PASS	6182684	53.5	30	137	151	34.2	Neisseria meningitidis	81.48	Neisseria lactamica	0.44	Neisseria sicca	0.36	212	1992860	0	0	1062	9400	57069	14656
SRR32801317	SRP572026	PRJNA1237918	SAMN47447545	MB50793	SA	27.69	dWGS	PASS	7004290	53.8	30	137	151	34.2	Neisseria meningitidis	72.02	Neisseria lactamica	4.55	Neisseria cinerea	3.71	678	2538367	0	0	1003	3743	35662	5688
SRR32801318	SRP572026	PRJNA1237918	SAMN47447544	MB50783	SA	25.29	dWGS	PASS	7221146	53.5	30	137	151	34.2	Neisseria meningitidis	84.39	Neisseria lactamica	0.36	Neisseria gonorrhoeae	0.31	191	1979511	0	0	1048	10363	57067	16654
SRR32801319	SRP572026	PRJNA1237918	SAMN47447543	MB50751	SA	33.5	dWGS	PASS	6650498	53	30	137	151	34.2	Neisseria meningitidis	64.35	Neisseria mucosa	3.28	Neisseria sicca	1.15	360	2309286	0	0	1000	6414	66456	13251
SRR32801320	SRP572026	PRJNA1237918	SAMN47447542	MB50749	SA	34.26	dWGS	PASS	6452348	52.5	30	137	151	34.2	Neisseria meningitidis	43.27	Neisseria mucosa	7.49	Neisseria subflava	4.52	613	2549490	0	0	1008	4159	35733	6121
SRR32801321	SRP572026	PRJNA1237918	SAMN47447637	D4537607	NT	30.2	dWGS	PASS	5148076	56.4	30	132	150	33.5	Neisseria meningitidis	12.16	unclassified	3.13	Rahnella aquatilis	2.91	570	1349181	0	0	1003	2366	13930	2647
SRR32801322	SRP572026	PRJNA1237918	SAMN47447636	D4537334	NT	32.56	dWGS	PASS	6107842	51.2	30	130	150	33.4	Neisseria meningitidis	73.61	Neisseria lactamica	1.49	Rothia mucilaginosa	1.3	148	2091756	0	0	1007	14133	78590	26953
SRR32801323	SRP572026	PRJNA1237918	SAMN47447635	D4537324	NT	30.73	dWGS	PASS	5422996	51.6	30	131	150	33.4	Neisseria meningitidis	78.43	Neisseria mucosa	1.26	Neisseria subflava	0.79	231	2130832	0	0	1009	9224	77115	20924
SRR32801324	SRP572026	PRJNA1237918	SAMN47447634	D4537840	NT	29.85	dWGS	PASS	7052760	51.6	30	132	150	33.6	Neisseria meningitidis	61.35	Neisseria mucosa	1.66	unclassified	1.18	323	2257451	0	0	1007	6989	55801	14211
SRR32801325	SRP572026	PRJNA1237918	SAMN47447633	D4537790	NT	28.86	dWGS	PASS	4976032	52.4	30	132	150	33.6	Neisseria meningitidis	79.74	Haemophilus influenzae	0.68	Neisseria mucosa	0.59	183	2032024	0	0	1000	11103	48138	18195
SRR32801326	SRP572026	PRJNA1237918	SAMN47447632	D4537778	NT	27.58	dWGS	PASS	5368662	52.6	30	134	150	33.7	Neisseria meningitidis	60.21	Erwinia billingiae	8.82	Erwinia sp. QL-Z3	1.87	209	1976495	0	0	1017	9456	52441	14562
SRR32801327	SRP572026	PRJNA1237918	SAMN47447631	D4537694	NT	30.02	dWGS	PASS	1251588	51.9	30	133	150	33.7	Neisseria meningitidis	72.01	Neisseria mucosa	3.4	unclassified	1.39	325	2265965	0	0	1021	6972	47351	14488
SRR32801328	SRP572026	PRJNA1237918	SAMN47447541	MB50732	SA	31.77	dWGS	PASS	3650846	53.1	30	137	151	34.3	Neisseria meningitidis	64.35	Neisseria mucosa	3.06	Neisseria subflava	2.34	455	2428521	0	0	1005	5337	39212	11321
SRR32801329	SRP572026	PRJNA1237918	SAMN47447532	MB50404	SA	25.83	dWGS	PASS	19842756	53	30	128	151	33.6	Neisseria meningitidis	83.18	unclassified	0.26	Neisseria gonorrhoeae	0.22	157	2022470	0	0	1003	12881	81086	20390
SRR32801330	SRP572026	PRJNA1237918	SAMN47447531	MB50175	SA	29.66	dWGS	PASS	21396726	53.2	30	128	151	33.6	Neisseria meningitidis	62.79	Neisseria mucosa	4.85	Neisseria subflava	3.14	461	2478004	0	0	1000	5375	39022	10728
SRR33394447	SRP572026	PRJNA1237918	SAMN48269366	D4414134	NT	34.73	dWGS	FAIL	5131158	48.2	30	133	150	33.6	Neisseria mucosa	14.65	Neisseria meningitidis	9.24	Streptococcus mitis	3.37	310	575678	0	0	1000	1857	6753	1948
SRR33394446	SRP572026	PRJNA1237918	SAMN48269367	D4414357	NT	32.76	dWGS	FAIL	7064078	52.1	30	132	150	33.5	Neisseria meningitidis	30.56	Neisseria mucosa	12.47	Neisseria subflava	8.47	757	2185402	0	0	1005	2886	16643	3589
SRR33394435	SRP572026	PRJNA1237918	SAMN48269368	D4414469	NT	35	dWGS	FAIL	4148684	60.1	30	132	150	33.7	Rhodococcus qingshengii	8.89	unclassified	4.33	Lacticaseibacillus paracasei	2.51	129	260471	0	0	1003	2019	11597	1997
SRR33394397	SRP572026	PRJNA1237918	SAMN48269420	D4414768_mNGS	NT	27.97	mNGS	N/A	22914368	41.8	15	123	150	33.7	unclassified	47.2	Capnocytophaga sputigena	5.99	Streptococcus salivarius	4.61	N/A	N/A	N/A	N/A	N/A	N/A	N/A	N/A
SRR33394396	SRP572026	PRJNA1237918	SAMN48269421	D4414775_mNGS	NT	33.05	mNGS	N/A	18342084	40.4	21	125	150	33.6	Streptococcus salivarius	35.85	unclassified	13.34	Streptococcus parasanguinis	5.86	N/A	N/A	N/A	N/A	N/A	N/A	N/A	N/A
SRR33394395	SRP572026	PRJNA1237918	SAMN48269422	D4414864_mNGS	NT	32.82	mNGS	N/A	14775680	42.9	15	124	150	33.5	unclassified	26.44	Streptococcus parasanguinis	16.84	Streptococcus sp. LPB0220	13.82	N/A	N/A	N/A	N/A	N/A	N/A	N/A	N/A
SRR33394424	SRP572026	PRJNA1237918	SAMN48269369	D4414984	NT	35.02	dWGS	FAIL	6247178	59.7	30	132	150	33.6	Pseudomonas atacamensis	11.96	Pseudomonas sp. B10	6.19	Pseudomonas moraviensis	5.28	3	5568	0	0	1051	1856	2734	1783
SRR33394413	SRP572026	PRJNA1237918	SAMN48269370	D4537155	NT	34.05	dWGS	FAIL	5251240	51.5	30	132	150	33.5	unclassified	7.99	Neisseria meningitidis	7.22	Schaalia odontolytica	4.88	415	751391	0	0	1000	1810	9639	1843
SRR33394402	SRP572026	PRJNA1237918	SAMN48269371	D4537226	NT	33.24	dWGS	FAIL	6104916	50.2	30	132	150	33.6	Neisseria meningitidis	17.02	Neisseria mucosa	10.43	Neisseria subflava	3.52	672	1186402	0	0	1000	1765	6155	1802
SRR33394394	SRP572026	PRJNA1237918	SAMN48269423	D4537331_mNGS	NT	29.11	mNGS	N/A	9534674	46.6	18	126	150	33.5	unclassified	37.72	Streptococcus salivarius	5.46	Rothia mucilaginosa	5.24	N/A	N/A	N/A	N/A	N/A	N/A	N/A	N/A
SRR33394391	SRP572026	PRJNA1237918	SAMN48269372	D4537336	NT	34.71	dWGS	FAIL	5278616	52.1	30	132	150	33.5	Neisseria meningitidis	12.73	Neisseria mucosa	12.7	Neisseria sicca	4.27	654	1085118	0	0	1000	1659	6113	1658
SRR33394388	SRP572026	PRJNA1237918	SAMN48269373	D4537447	NT	34.89	dWGS	FAIL	5728654	50.7	30	132	150	33.5	Neisseria meningitidis	12.06	Neisseria mucosa	9.05	Haemophilus parainfluenzae	7.73	442	916963	0	0	1002	2074	7281	2183
SRR33394387	SRP572026	PRJNA1237918	SAMN48269374	D4537460	NT	34.47	dWGS	FAIL	6975868	48.3	30	135	150	33.7	Neisseria meningitidis	9.54	Neisseria sicca	6.09	Neisseria mucosa	4.02	529	1096296	0	0	1000	2072	11859	2294
SRR33394386	SRP572026	PRJNA1237918	SAMN48269375	D4537462	NT	30.54	dWGS	FAIL	5731674	52.3	30	133	150	33.6	Neisseria mucosa	27.59	Neisseria meningitidis	20.49	Neisseria subflava	3.81	843	1708876	0	0	1001	2027	12441	2175
SRR33394445	SRP572026	PRJNA1237918	SAMN48269376	D4537558	NT	35.63	dWGS	FAIL	7030050	52.3	30	132	150	33.5	Neisseria meningitidis	20.49	Neisseria mucosa	16.15	Neisseria subflava	7.95	501	1156359	0	0	1007	2308	10019	2619
SRR33394393	SRP572026	PRJNA1237918	SAMN48269424	D4537694_mNGS	NT	30.02	mNGS	N/A	514624	45	31	115	150	33.4	unclassified	35.51	Veillonella atypica	4.48	Veillonella sp. T1-7	4.43	N/A	N/A	N/A	N/A	N/A	N/A	N/A	N/A
SRR33394392	SRP572026	PRJNA1237918	SAMN48269425	D4537778_mNGS	NT	27.58	mNGS	N/A	46474248	54.6	15	115	150	33.6	Erwinia billingiae	42.69	Erwinia sp. QL-Z3	9.68	unclassified	7.49	N/A	N/A	N/A	N/A	N/A	N/A	N/A	N/A
SRR33394390	SRP572026	PRJNA1237918	SAMN48269426	D4537790_mNGS	NT	28.86	mNGS	N/A	154532	42	24	120	150	33.4	unclassified	21.7	Staphylococcus aureus	20.18	Haemophilus influenzae	16.08	N/A	N/A	N/A	N/A	N/A	N/A	N/A	N/A
SRR33394389	SRP572026	PRJNA1237918	SAMN48269427	D4537840_mNGS	NT	29.85	mNGS	N/A	6940146	45.2	24	129	150	33.4	unclassified	25.72	Streptococcus salivarius	14.38	Schaalia odontolytica	4.78	N/A	N/A	N/A	N/A	N/A	N/A	N/A	N/A
SRR33394444	SRP572026	PRJNA1237918	SAMN48269377	D4727021	NT	33.75	dWGS	FAIL	4407828	59.2	30	131	150	33.6	Pseudomonas sp. AN-B15	16.24	Pseudomonas sp. Y5-11	13.75	Pseudomonas sp. AO-1	5.12	206	309879	0	0	1003	1504	4952	1444
SRR33394443	SRP572026	PRJNA1237918	SAMN48269378	D4727037	NT	31.08	dWGS	FAIL	9437704	52.7	30	133	150	33.7	Neisseria meningitidis	20.01	Neisseria mucosa	17.74	Neisseria subflava	8.31	420	790574	0	0	1006	1882	6977	1976
SRR33394442	SRP572026	PRJNA1237918	SAMN48269379	MB50179	SA	32.73	dWGS	FAIL	710062	50.4	30	134	151	36.3	Neisseria meningitidis	57.88	unclassified	5.73	Prevotella jejuni	3.49	356	2108321	0	0	1004	5922	33499	9799
SRR33394441	SRP572026	PRJNA1237918	SAMN48269380	MB50208	SA	33.75	dWGS	FAIL	104796	51.3	30	135	151	36.5	Neisseria meningitidis	38.4	Neisseria sicca	5.71	Neisseria macacae	5.61	42	87218	0	0	1077	2076	3551	2498
SRR33394440	SRP572026	PRJNA1237918	SAMN48269381	MB50322	SA	31.47	dWGS	FAIL	260080	50.7	30	137	151	36.6	Neisseria meningitidis	58.1	unclassified	4.62	Prevotella histicola	3	478	1682065	0	0	1007	3518	23653	4513
SRR33394439	SRP572026	PRJNA1237918	SAMN48269382	MB50338	SA	33.82	dWGS	FAIL	1512866	52.5	30	136	151	36.5	Neisseria meningitidis	21.56	Neisseria mucosa	15.59	Neisseria subflava	9.03	348	649396	0	0	1002	1866	5547	1961
SRR33394438	SRP572026	PRJNA1237918	SAMN48269383	MB50383	SA	31.49	dWGS	FAIL	312478	48.4	30	135	151	36.4	Neisseria meningitidis	37.98	unclassified	9.14	Prevotella jejuni	8.08	524	1387451	0	0	1000	2647	15324	3176
SRR33394437	SRP572026	PRJNA1237918	SAMN48269384	MB50536	SA	35.3	dWGS	FAIL	616910	52.5	30	136	151	36.4	Neisseria meningitidis	58.71	Neisseria lactamica	5.25	Neisseria cinerea	4.54	900	2038404	0	0	1001	2264	11899	2467
SRR33394436	SRP572026	PRJNA1237918	SAMN48269385	MB50737	SA	35.28	dWGS	FAIL	7850824	52.4	30	137	151	34.2	Neisseria meningitidis	23.93	Neisseria mucosa	15.69	Neisseria subflava	8.99	450	960922	0	0	1005	2135	8784	2303
SRR33394434	SRP572026	PRJNA1237918	SAMN48269386	MB50977	SA	33.53	dWGS	FAIL	6746830	52.8	30	138	151	34.3	Neisseria meningitidis	24.36	Neisseria mucosa	14.34	Neisseria subflava	8.74	233	587779	0	0	1014	2522	16248	2998
SRR33394433	SRP572026	PRJNA1237918	SAMN48269387	MB51085	SA	33.18	dWGS	FAIL	7290036	53	30	137	151	34.2	Neisseria meningitidis	23.38	Neisseria mucosa	16.9	Neisseria subflava	8.7	316	710924	0	0	1005	2249	9723	2429
SRR33394432	SRP572026	PRJNA1237918	SAMN48269388	MB51249	SA	27.59	dWGS	FAIL	6577688	54.4	30	136	151	34.1	Neisseria sicca	23.76	Neisseria cinerea	20.79	Neisseria meningitidis	17.07	532	1638157	0	0	1000	3079	20163	3863
SRR33394431	SRP572026	PRJNA1237918	SAMN48269389	MB51544	SA	35.8	dWGS	FAIL	7632060	52.7	30	137	151	34.2	Neisseria meningitidis	35.13	Neisseria mucosa	16.49	Neisseria subflava	5.87	916	2327906	0	0	1003	2541	15590	2949
SRR33394430	SRP572026	PRJNA1237918	SAMN48269390	MB51702	SA	35.24	dWGS	FAIL	8466766	53.2	30	137	151	34.2	Neisseria meningitidis	22.16	Neisseria mucosa	9.87	Neisseria sicca	7.92	671	1658586	0	0	1006	2471	12295	2668
SRR33394429	SRP572026	PRJNA1237918	SAMN48269391	MB52257	SA	35.18	dWGS	FAIL	7353910	52.8	30	137	151	34.2	Neisseria meningitidis	21.88	Neisseria mucosa	12.4	Neisseria subflava	7.52	533	1115298	0	0	1001	2092	9338	2187
SRR33394428	SRP572026	PRJNA1237918	SAMN48269392	MB53036	SA	33.95	dWGS	FAIL	6011552	52.3	30	137	151	34.2	Neisseria lactamica	38.13	Neisseria meningitidis	14.22	Haemophilus influenzae	5.61	313	1757799	0	0	1004	5615	31635	8185
SRR33394427	SRP572026	PRJNA1237918	SAMN48269393	MB53276	SA	35.06	dWGS	FAIL	8679182	53	30	136	151	34.2	Neisseria meningitidis	21.38	Neisseria mucosa	11.66	Neisseria sicca	8.01	684	1345400	0	0	1002	1966	7153	2070
SRR33394426	SRP572026	PRJNA1237918	SAMN48269394	MB54474	SA	34.28	dWGS	FAIL	4024844	52.6	30	137	151	34.2	Neisseria meningitidis	23.64	Neisseria mucosa	9.42	Neisseria subflava	5.92	864	1587806	0	0	1000	1837	8555	1902
SRR33394425	SRP572026	PRJNA1237918	SAMN48269395	MB55475	SA	34.31	dWGS	FAIL	5251158	52.9	30	137	151	34.3	Neisseria meningitidis	18.66	Neisseria mucosa	14.13	Neisseria subflava	7.69	317	713708	0	0	1001	2251	11497	2399
SRR33394423	SRP572026	PRJNA1237918	SAMN48269396	MB55507	SA	34.49	dWGS	FAIL	6294136	51.3	30	138	151	34.2	Neisseria meningitidis	35.43	Neisseria mucosa	6.15	Kingella kingae	5.24	789	2484919	0	0	1001	3149	21673	4159
SRR33394422	SRP572026	PRJNA1237918	SAMN48269397	MB55934	SA	34.46	dWGS	FAIL	5202072	52.2	30	134	150	33.7	Neisseria meningitidis	37.78	Neisseria mucosa	3.25	Neisseria sicca	2.29	619	2231611	0	0	1004	3605	31917	5338
SRR33394421	SRP572026	PRJNA1237918	SAMN48269398	MB55940	SA	33.79	dWGS	FAIL	443416	52.4	30	134	151	36.3	Neisseria meningitidis	67.34	Neisseria sicca	2.68	Neisseria mucosa	2.43	577	1933745	0	0	1003	3351	23667	4865
SRR33394420	SRP572026	PRJNA1237918	SAMN48269399	MB56973	SA	30.29	dWGS	FAIL	5530026	52.9	30	132	150	33.5	Neisseria meningitidis	36.96	Neisseria mucosa	22.44	Neisseria subflava	3.36	434	2329773	0	0	1004	5368	31875	8815
SRR33394419	SRP572026	PRJNA1237918	SAMN48269400	MB57060	SA	31.63	dWGS	FAIL	9950512	52.4	30	135	150	33.7	Neisseria meningitidis	19.03	Neisseria mucosa	9.34	Neisseria subflava	6.19	511	1279859	0	0	1006	2504	12963	2959
SRR33394418	SRP572026	PRJNA1237918	SAMN48269401	MB57163	SA	32.29	dWGS	FAIL	4897258	52.7	30	134	150	33.7	Neisseria meningitidis	37.04	Neisseria mucosa	9.76	Neisseria sicca	5.8	921	2556575	0	0	1000	2775	34984	3311
SRR33394417	SRP572026	PRJNA1237918	SAMN48269402	MB60854	SA	34.65	dWGS	FAIL	6608522	52.7	30	135	150	33.8	Neisseria meningitidis	24.21	Neisseria mucosa	12.49	Neisseria subflava	7.16	694	1252303	0	0	1000	1804	7257	1877
SRR33394416	SRP572026	PRJNA1237918	SAMN48269403	MB61753	SA	35.05	dWGS	FAIL	7690826	52.9	30	134	150	33.7	Neisseria meningitidis	36.27	Neisseria mucosa	8.24	Neisseria sicca	5.04	1019	2224583	0	0	1000	2183	8590	2367
SRR33394415	SRP572026	PRJNA1237918	SAMN48269404	MB61819	SA	31.65	dWGS	FAIL	8042474	53	30	134	150	33.7	Neisseria mucosa	27.36	Neisseria meningitidis	18.18	Neisseria subflava	4.87	546	1120214	0	0	1000	2051	10689	2187
SRR33394414	SRP572026	PRJNA1237918	SAMN48269405	MB65458	SA	34.22	dWGS	FAIL	6063004	52.7	30	135	150	33.7	Neisseria meningitidis	27.23	Neisseria mucosa	11.7	Neisseria subflava	7.36	623	1102602	0	0	1000	1769	7701	1872
SRR33394412	SRP572026	PRJNA1237918	SAMN48269406	MB65849	SA	33.66	dWGS	FAIL	7011206	52.7	30	135	150	33.7	Neisseria meningitidis	24.43	Neisseria mucosa	9.08	Neisseria sicca	8.37	928	1873136	0	0	1000	2018	8834	2145
SRR33394411	SRP572026	PRJNA1237918	SAMN48269407	MB65915	SA	33.44	dWGS	FAIL	570082	52.5	30	132	150	33.7	Neisseria meningitidis	72.73	unclassified	1.73	Neisseria mucosa	1.14	22	29715	0	0	1057	1350	3192	1212
SRR33394410	SRP572026	PRJNA1237918	SAMN48269408	MB66311	SA	34.05	dWGS	FAIL	2702990	46.9	30	136	150	33.8	unclassified	16.52	Neisseria meningitidis	11.1	Prevotella histicola	7.2	429	866773	0	0	1001	2020	8392	2178
SRR33394409	SRP572026	PRJNA1237918	SAMN48269409	MB66703	SA	33.21	dWGS	FAIL	8323012	52.7	30	135	150	33.7	Neisseria meningitidis	28.73	Neisseria mucosa	14.17	Neisseria subflava	6.96	852	1560965	0	0	1002	1832	7032	1902
SRR33394408	SRP572026	PRJNA1237918	SAMN48269410	MB67927	SA	32.91	dWGS	FAIL	4610150	52.1	30	127	150	33.2	Neisseria meningitidis	30.05	Neisseria mucosa	13.3	Neisseria subflava	7.53	562	2155770	0	0	1004	3835	19296	5042
SRR33394407	SRP572026	PRJNA1237918	SAMN48269411	MB68745	SA	34.94	dWGS	FAIL	5062962	52	30	127	150	33.2	Neisseria meningitidis	37.04	Neisseria cinerea	16.67	Neisseria mucosa	6.39	1111	3459212	0	0	1007	3113	19100	3817
SRR33394406	SRP572026	PRJNA1237918	SAMN48269412	MB71332	SA	33.72	dWGS	FAIL	6211754	52.8	30	127	150	33.2	Neisseria meningitidis	30.51	Neisseria sicca	10.81	Neisseria mucosa	7.28	971	2645116	0	0	1000	2724	16276	3229
SRR33394405	SRP572026	PRJNA1237918	SAMN48269413	MB71353	SA	33.77	dWGS	FAIL	5573158	51.8	30	126	150	33.2	Neisseria meningitidis	31.78	Neisseria mucosa	9.24	Neisseria subflava	5.34	911	2498039	0	0	1001	2742	14848	3210
SRR33394404	SRP572026	PRJNA1237918	SAMN48269414	MB71487	SA	33.7	dWGS	FAIL	6175184	52.3	30	127	150	33.2	Neisseria meningitidis	23.34	Neisseria mucosa	16.28	Neisseria subflava	7.88	492	1087277	0	0	1000	2209	14757	2404
SRR33394403	SRP572026	PRJNA1237918	SAMN48269415	MB74107	SA	32.6	dWGS	FAIL	9892606	52.3	30	128	150	33.2	Neisseria meningitidis	38.69	Neisseria mucosa	14.88	Neisseria subflava	6.35	510	2410036	0	0	1008	4725	26219	6863
SRR33394401	SRP572026	PRJNA1237918	SAMN48269416	MB75118	SA	30.49	dWGS	FAIL	6125050	52.6	30	128	150	33.3	Neisseria meningitidis	29.78	Neisseria mucosa	17.94	Neisseria sicca	7.91	659	2390148	0	0	1009	3626	21485	4860
SRR33394400	SRP572026	PRJNA1237918	SAMN48269417	MB80025	SA	30.91	dWGS	FAIL	13054746	52.8	30	127	150	33.2	Neisseria meningitidis	36.23	Neisseria mucosa	7.74	Neisseria sicca	7.08	875	2765296	0	0	1001	3160	29644	4167
SRR33394399	SRP572026	PRJNA1237918	SAMN48269418	MB80320	SA	33.44	dWGS	FAIL	5831432	52.1	30	127	150	33.2	Neisseria meningitidis	36.08	Neisseria mucosa	10.93	Neisseria subflava	5.4	564	2652004	0	0	1001	4702	51464	6917
SRR33394398	SRP572026	PRJNA1237918	SAMN48269419	MB80438	SA	34.45	dWGS	FAIL	7126444	52.5	30	131	150	33.4	Neisseria meningitidis	21.89	Neisseria mucosa	14.2	Neisseria subflava	8.04	551	1171636	0	0	1000	2126	10314	2266

## Sheet: STable2
Supplementary Table 2: Reference sequences used in phylotyping analysis. Multi-locus sequence type (MLST) and associated clonal complex (cc) are shown for each reference genome.
Phylotree_Tip_Name	RefSeq_Accession	MLST	Clonal_Complex_(cc)
58116_A01	GCF_900638555.1	4	4cc
58116_E01	GCF_900638575.1	4	4cc
58116_G01	GCF_900638605.1	2875	4240/6688cc
58116_H01	GCF_900638595.1	1	1cc
ASM102981v1	GCF_001029815.1	10	8cc
ASM102983v1	GCF_001029835.1	Undetermined	Undetermined
ASM1410v1	GCF_000014105.1	4821	4821cc
ASM1430249v1	GCF_014302495.1	11	11cc
ASM15216v1	GCF_000152165.1	136	41/44cc
ASM1567966v1	GCF_015679665.1	11	11cc
ASM1567973v1	GCF_015679735.1	11	11cc
ASM1567979v1	GCF_015679795.1	11	11cc
ASM1567981v1	GCF_015679815.1	11	11cc
ASM1567984v1	GCF_015679845.1	11	11cc
ASM1567986v1	GCF_015679865.1	11	11cc
ASM1567990v1	GCF_015679905.1	11	11cc
ASM1567992v1	GCF_015679925.1	1287	11cc
ASM1573268v1	GCF_015732685.1	11	11cc
ASM1602689v1	GCF_016026895.1	4	4cc
ASM169710v1	GCF_001697105.1	42	41/44cc
ASM169712v1	GCF_001697125.1	23	23cc
ASM169716v1	GCF_001697165.1	11	11cc
ASM169720v1	GCF_001697205.1	11	11cc
ASM169730v1	GCF_001697305.1	11	11cc
ASM169732v1	GCF_001697325.1	11	11cc
ASM169734v1	GCF_001697345.1	2881	175cc
ASM169736v1	GCF_001697365.1	2881	175cc
ASM169738v1	GCF_001697385.1	11	11cc
ASM169740v1	GCF_001697405.1	11	11cc
ASM169742v1	GCF_001697425.1	11	11cc
ASM169744v1	GCF_001697445.1	11	11cc
ASM169746v1	GCF_001697465.1	11	11cc
ASM169748v1	GCF_001697485.1	11	11cc
ASM169750v1	GCF_001697505.1	2881	175cc
ASM169752v1	GCF_001697525.1	11	11cc
ASM169754v1	GCF_001697545.1	11	11cc
ASM169756v1	GCF_001697565.1	Undetermined	Undetermined
ASM169758v1	GCF_001697585.1	11	11cc
ASM169760v1	GCF_001697605.1	11	11cc
ASM169762v1	GCF_001697625.1	2881	175cc
ASM169764v1	GCF_001697645.1	11	11cc
ASM169766v1	GCF_001697665.1	11	11cc
ASM169768v1	GCF_001697685.1	11	11cc
ASM169770v1	GCF_001697705.1	11	11cc
ASM169772v1	GCF_001697725.1	11	11cc
ASM169774v1	GCF_001697745.1	11	11cc
ASM169776v1	GCF_001697765.1	11	11cc
ASM169778v1	GCF_001697785.1	11	11cc
ASM169780v1	GCF_001697805.1	11	11cc
ASM169782v1	GCF_001697825.1	11	11cc
ASM169784v1	GCF_001697845.1	2881	175cc
ASM169786v1	GCF_001697865.1	2881	175cc
ASM169788v1	GCF_001697885.1	11	11cc
ASM169790v1	GCF_001697905.1	11	11cc
ASM169792v1	GCF_001697925.1	Undetermined	Undetermined
ASM169794v1	GCF_001697945.1	11	11cc
ASM169796v1	GCF_001697965.1	11	11cc
ASM169798v1	GCF_001697985.1	11	11cc
ASM169800v1	GCF_001698005.1	11	11cc
ASM169802v1	GCF_001698025.1	2881	175cc
ASM169804v1	GCF_001698045.1	11	11cc
ASM169806v1	GCF_001698065.1	11	11cc
ASM169808v1	GCF_001698085.1	8638	175cc
ASM169810v1	GCF_001698105.1	11	11cc
ASM1734736v1	GCF_017347365.1	2057	2057cc
ASM175082v1	GCF_001750825.1	Undetermined	Undetermined
ASM1904882v1	GCF_019048825.1	11	11cc
ASM19142v1	GCF_000191425.1	8	8cc
ASM19144v1	GCF_000191445.1	32	32cc
ASM19146v1	GCF_000191465.1	41	41/44cc
ASM19148v1	GCF_000191485.1	213	213cc
ASM19150v1	GCF_000191505.1	269	269cc
ASM19152v1	GCF_000191525.1	42	41/44cc
ASM1935601v1	GCF_019356015.1	32	32cc
ASM197496v1	GCF_001974965.1	845	misc
ASM207323v2	GCF_002073235.2	344	misc
ASM207327v2	GCF_002073275.2	2875	4240/6688cc
ASM207355v2	GCF_002073555.2	2875	4240/6688cc
ASM207357v2	GCF_002073575.2	4	4cc
ASM207359v2	GCF_002073595.2	74	32cc
ASM207367v2	GCF_002073675.2	Undetermined	Undetermined
ASM207581v1	GCF_002075815.1	11	11cc
ASM2286964v1	GCF_022869645.1	4	4cc
ASM25321v1	GCF_000253215.1	5	5cc
ASM255658v1	GCF_002556585.1	11	11cc
ASM2696v1	GCF_000026965.1	177	18cc
ASM295157v1	GCF_002951575.1	2724	11cc
ASM335521v1	GCF_003355215.1	8445	364cc
ASM335523v1	GCF_003355235.1	11	11cc
ASM335525v1	GCF_003355255.1	11	11cc
ASM335527v1	GCF_003355275.1	11	11cc
ASM335529v1	GCF_003355295.1	5789	181cc
ASM335531v1	GCF_003355315.1	461	461cc
ASM335533v1	GCF_003355335.1	11	11cc
ASM335537v1	GCF_003355375.1	7303	1572cc
ASM335539v1	GCF_003355395.1	8798	misc
ASM335541v1	GCF_003355415.1	32	32cc
ASM335543v1	GCF_003355435.1	283	269cc
ASM62659v1	GCF_000626595.1	7	5cc
ASM78719v2	GCF_000787195.2	11	11cc
ASM80023v1	GCF_000800235.1	11	11cc
ASM80027v1	GCF_000800275.1	11	11cc
ASM80031v1	GCF_000800315.1	11	11cc
ASM80035v1	GCF_000800355.1	11	11cc
ASM80041v1	GCF_000800415.1	11	11cc
ASM81616v1	GCF_000816165.1	Undetermined	Undetermined
ASM832976v1	GCF_008329765.1	23	23cc
ASM833074v1	GCF_008330745.1	23	23cc
ASM833076v1	GCF_008330765.1	23	23cc
ASM833078v1	GCF_008330785.1	23	23cc
ASM833082v1	GCF_008330825.1	4183	23cc
ASM833084v1	GCF_008330845.1	23	23cc
ASM833086v1	GCF_008330865.1	23	23cc
ASM833088v1	GCF_008330885.1	23	23cc
ASM833090v1	GCF_008330905.1	23	23cc
ASM833092v1	GCF_008330925.1	23	23cc
ASM8356v1	GCF_000083565.1	53	53cc
ASM880v1	GCF_000008805.1	74	32cc
ASM910v1	GCF_000009105.1	4	4cc
ASM946v1	GCF_000009465.1	11	11cc
ASM966467v1	GCF_009664675.1	1655	23cc
ASM966469v1	GCF_009664695.1	11	11cc

## Sheet: STable3
Supplementary Table 3: Comparison matrices for culturable samples typing results sequenced using the dWGS or iWGS methods. Typing included Multi-Locus Sequence Type (MLST), genogroup; including non-groupable (NG) and capsule-null (cnl), porA and fetA variable regions, and Bexsero Antigen Sequence Type (BAST).
Sample_ID	PorA_Ct	dWGS_MLST	iWGS_MLST	MLST_Concordance	dWGS_Genogroup	iWGS_Genogroup	Genogroup_Concordance	dWGS_PorA	iWGS_PorA	PorA_Concordance	dWGS_FetA	iWGS_FetA	FetA_Concordance	dWGS_BAST	iWGS_BAST	BAST_Concordance
MB50175	29.66	35	35	CONCORDANT	NG	NG	CONCORDANT	22-1,14	22-1,14	CONCORDANT	F3-9	F3-9	CONCORDANT	257	257	CONCORDANT
MB50404	25.83	1655	1655	CONCORDANT	Y	Y	CONCORDANT	5-1,10-1	5-1,10-1	CONCORDANT	F4-1	F4-1	CONCORDANT	3437	3437	CONCORDANT
MB50428	22.06	1655	1655	CONCORDANT	Y	Y	CONCORDANT	5-1,10-1	5-1,10-1	CONCORDANT	F4-1	F4-1	CONCORDANT	221	221	CONCORDANT
MB50725	30.25	Undetermined	35	Unidentified	NG	NG	CONCORDANT	18,25-15	18,25-15	CONCORDANT	F5-19/F3-9/F5-21	F3-9	Unidentified	4307	4307	CONCORDANT
MB50749	34.26	Undetermined	1655	Unidentified	Y	Y	CONCORDANT	5-1,10-1	5-1,10-1	CONCORDANT	F4-1	F4-1	CONCORDANT	221	221	CONCORDANT
MB50751	33.5	Undetermined	1624	Unidentified	Y	Y	CONCORDANT	5-1,10-4	5-1,10-4	CONCORDANT	F3-4	F3-4	CONCORDANT	261	261	CONCORDANT
MB50793	27.69	Undetermined	44	Unidentified	B	B	CONCORDANT	19-1,26-4	19-1,26-4	CONCORDANT	F1-7	F1-7	CONCORDANT	Undetermined	4330	Unidentified
MB50824	28.44	Undetermined	11432	Unidentified	NG	Y	Unidentified	5-1,10-8	5-1,10-8	CONCORDANT	F1-3	F1-3	CONCORDANT	Undetermined	900	Unidentified
MB50200	33.78	823	823	CONCORDANT	cnl	cnl	CONCORDANT	18,25-15	18,25-15	CONCORDANT	F5-5	F5-5	CONCORDANT	4325	4325	CONCORDANT
MB50275	25.96	35	35	CONCORDANT	NG	NG	CONCORDANT	22-1,14	22-1,14	CONCORDANT	F3-9	F3-9	CONCORDANT	257	257	CONCORDANT
MB50402	31.84	14688	14688	CONCORDANT	B	B	CONCORDANT	7,new	7,new	CONCORDANT	F3-3	F3-3	CONCORDANT	4328	4328	CONCORDANT
MB50411	25.9	1655	1655	CONCORDANT	Y	Y	CONCORDANT	5-1,10-1	5-1,10-1	CONCORDANT	F4-1	F4-1	CONCORDANT	221	221	CONCORDANT
MB50448	26.07	1760	1760	CONCORDANT	NG	NG	CONCORDANT	5-1,10-1	5-1,10-1	CONCORDANT	F5-8	F5-8	CONCORDANT	4360	4360	CONCORDANT
MB50450	26.6	14719	14719	CONCORDANT	NG	E	Unidentified	5,2	5,2	CONCORDANT	F1-7	F1-7	CONCORDANT	237	237	CONCORDANT
MB50552	31.22	1466	1466	CONCORDANT	Y	Y	CONCORDANT	21,16	21,16	CONCORDANT	F3-7	F3-7	CONCORDANT	14	14	CONCORDANT
MB50559	27.22	1655	1655	CONCORDANT	Y	Y	CONCORDANT	5-1,10-1	5-1,10-1	CONCORDANT	F4-1	F4-1	CONCORDANT	221	221	CONCORDANT
MB50568	32.74	1655	1655	CONCORDANT	Y	Y	CONCORDANT	5-1,10-1	5-1,10-1	CONCORDANT	F4-1	F4-1	CONCORDANT	221	221	CONCORDANT
TRUE POSITIVE (n)				12			15			17			16			15
FALSE POSTITIVE (n)				0			0			0			0			0
TRUE NEGATIVE (n)				0			0			0			0			0
FALSE NEGATIVE (n)				5			2			0			1			2
SENSITIVITY (%)				0.705882			0.882353			1			0.941176			0.882353

## Sheet: Stable4
Supplementary Table 4: MLST loci typing results comparison between dWGS and iWGS methods for culturable samples that had no assigned MLST. True positives (TP) were defined as concordant scheme types identified by both assays. False negatives (FN) were recorded if the scheme type was identified by WGS but was unidentified by dWGS.
	dWGS Allele Identities
SampleID	dWGS_abcZ	dWGS_adk	dWGS_aroE	dWGS_fumC	dWGS_gdh	dWGS_pdhC	dWGS_pgm
MB50725	abcZ(~786)	adk(10)	aroE(11)	fumC(~132)	gdh(6)	pdhC(10)	pgm(12)
MB50749	abcZ(12,231,685)	adk(5)	aroE(18,306)	fumC(698)	gdh(11)	pdhC(9)	pgm(17,1074)
MB50751	abcZ(2)	adk(7)	aroE(6)	fumC(~452)	gdh(9)	pdhC(6)	pgm(1148?)
MB50793	abcZ(9,641)	adk(6)	aroE(9,923)	fumC(9)	gdh(9)	pdhC(6)	pgm(9,63)
MB50824	abcZ(2)	adk(7)	aroE(6)	fumC(9?)	gdh(16)	pdhC(749)	pgm(8)
	iWGS Allele Identities
SampleID	iWGS_abcZ	iWGS_adk	iWGS_aroE	iWGS_fumC	iWGS_gdh	iWGS_pdhC	iWGS_pgm
MB50725	abcZ(4)	adk(10)	aroE(11)	fumC(18)	gdh(6)	pdhC(10)	pgm(12)
MB50749	abcZ(12)	adk(5)	aroE(18)	fumC(9)	gdh(11)	pdhC(9)	pgm(17)
MB50751	abcZ(2)	adk(7)	aroE(6)	fumC(17)	gdh(9)	pdhC(6)	pgm(8)
MB50793	abcZ(9)	adk(6)	aroE(9)	fumC(9)	gdh(9)	pdhC(6)	pgm(9)
MB50824	abcZ(2)	adk(7)	aroE(6)	fumC(9)	gdh(16)	pdhC(749)	pgm(8)
	DATA SUMMARY
SampleID	concordance_abcZ	concordance_adk	concordance_aroE	concordance_fumC	concordance_gdh	concordance_pdhC	concordance_pgm
MB50725	FN	TP	TP	FN	TP	TP	TP
MB50749	FN	TP	FN	FN	TP	TP	FN
MB50751	TP	TP	TP	FN	TP	TP	FN
MB50793	FN	TP	FN	TP	TP	TP	FN
MB50824	TP	TP	TP	FN	TP	TP	TP
TRUE POSITIVE	23
FALSE NEGATIVE	12
SENSITIVITY	0.657143

## Sheet: STable5
Supplementary Table 5: Traditional typing results for unculturable N.meningitidis samples. Results were labelled as "Undetermined" if there were missing or multiple loci detected for the typing scheme.
Sample_ID	PorA_Ct	PorA(VR1,VR2)	FetA	Genogroup	MLST	BAST
MB52306	30.69	5-1,10-1	F4-1	Y	1655	221
MB52377	27.29	18-1,3	F5-36	NG	1157	581
MB53539	31.6	22-1,14	F4-1	NG	35	257
MB53713	31.84	5-2,10-1	F4-1	Y	23	228
MB54406	31.24	5-1,10-1	Undetermined	Undetermined	Undetermined	1554
MB50595	31.5	22,14	F1-7	C	14638	4363
MB50732	31.77	7,16-26	F3-3	B	Undetermined	199
MB51095	34.42	Undetermined	F1-5	B	Undetermined	Undetermined
MB51559	25.3	18-1,34	F6-1	NG	Undetermined	315
MB51652	33.42	7-2,30-1	F5-36	NG	Undetermined	Undetermined
MB51708	31.06	18,25-101	F5-5	cnl	823	4371
MB51717	34.83	18,25-101	F5-5	NG	823	4371
MB52351	33.63	18-1,34	F1-5	B	Undetermined	315
MB52400	33.25	5-1,10-1	F4-1	Y	1655	221
MB53971	34.77	7-2,13-1	F1-7	NG	Undetermined	Undetermined
MB54057	32.99	22,14	F1-15	B	14643	4313
MB55002	31.66	18-1,34	Undetermined	NG	Undetermined	315
MB55305	33.04	7,16-26	F1-112	B	32	Undetermined
MB55821	30.29	5-1,10-4	Undetermined	Y	Undetermined	261
MB56330	33.73	5-1,10-1	F4-1	Y	Undetermined	221
MB56399	34.53	12-6,13-13	Undetermined	NG	Undetermined	Undetermined
MB56760	35.29	5-1,10-1	F4-1	Y	Undetermined	1554
MB57038	32.59	5-1,10-4	F3-4	Y	14696	261
MB57089	29.1	5-2,10-1	F4-1	Y	23	228
MB57540	28.43	5-1,10-1	F4-1	Y	Undetermined	221
MB57783	29.17	18,25-32	F3-9	NG	35	4323
MB58289	30.8	7,16-26	F5-5	B	32	199
MB59171	32.18	22-1,14	F3-9	NG	Undetermined	257
MB59436	30.04	5-2,10-2	F5-36	Y	183	275
MB59642	28.42	5-2,10-1	F4-1	Y	23	228
MB59715	33.66	5,2	F3-3	NG	Undetermined	237
MB63014	35.02	Undetermined	Undetermined	Undetermined	Undetermined	Undetermined
MB64114	33.07	7,16-26	F3-3	B	14660	4326
MB64189	34.15	22,14	F5-9	B	Undetermined	244
MB65532	35.72	Undetermined	Undetermined	Undetermined	Undetermined	Undetermined
MB66309	33.2	19,15	F5-1	B	33	391
MB67157	29.72	21,16-36	Undetermined	B	8940	1755
MB69052	32.21	5,2	Undetermined	Y	23	427
MB69706	33.94	18-4,25	F3-9	NG	Undetermined	Undetermined
MB70446	31.59	7-2,16-183	F1-28	B	Undetermined	Undetermined
MB71370	33.32	17-1,23-3	F1-5	B	Undetermined	Undetermined
MB72692	35.39	18-4,25	F3-9	NG	35	4319
MB74620	32.61	22-1,14	Undetermined	NG	35	257
MB74852	35.38	5-2,10-1	F4-1	Y	Undetermined	228
MB74949	31.01	22,14	F5-5	B	Undetermined	224
MB80032	27.37	18,25-15	F3-9	NG	35	4307
MB80034	31	18,25-15	F3-9	NG	Undetermined	4307
MB80078	34.39	22,14	F5-5	B	Undetermined	Undetermined
MB80091	29.14	12-6,13-39	F5-5	cnl	7129	4353
MB80157	28.96	5-1,10-8	F1-5	B	Undetermined	4308
MB80276	32.19	5-2,10-1	F3-36	C	Undetermined	4309
MB80277	34.62	5-1,10-1	F4-1	Undetermined	Undetermined	221
MB80284	34.48	5-1,2-2	Undetermined	Y	Undetermined	227
MB80356	32.21	18-1,3	F5-36	NG	Undetermined	Undetermined
MB80448	28.42	18,25-15	Undetermined	NG	Undetermined	741
MB80449	33.69	18,25-101	F5-5	cnl	823	4371
MB80513	31.64	7,30	F5-36	NG	Undetermined	2017
D4414768	27.97	18,25-15	F5-5	NG	823	4377
D4414775	33.05	22-1,14	F3-9	NG	35	257
D4414864	32.82	19,15	F5-1	cnl	34	3177
D4537331	29.11	12-6,13-13	Undetermined	NG	Undetermined	Undetermined
D4537694	30.02	19,15	F5-1	NG	34	3177
D4537778	27.58	18-7,43	F4-17	cnl	Undetermined	Undetermined
D4537790	28.86	Undetermined	F5-8	NG	175	Undetermined
D4537840	29.85	18-1,34	F1-5	NG	Undetermined	Undetermined
MB80172	30.59	5-1,10-1	F4-1	Y	1655	221
MB80300	27.08	22-1,14	F3-9	NG	35	257
D4537324	30.73	19-27,15	F5-2	C	206	1920
D4537334	32.56	22,14	F5-5	B	Undetermined	1576
D4537607	30.2	19,15	F5-1	Undetermined	Undetermined	Undetermined
MB80557	28.06	5-1,10-1	Undetermined	Y	Undetermined	Undetermined
MB80560	27.75	22-1,14	F3-9	NG	35	257
MB80615	27.77	7,16-26	F3-3	B	2870	199
MB80727	28.77	18-21,25-102	F5-5	cnl	198	4361
MB81024	24.47	22-1,14	F3-9	NG	35	257
MB81054	25.62	5-1,10-4	F3-4	Y	1624	261
MB81173	26.8	22,14	F5-5	B	213	224
MB81177	26.84	7-2,16-26	F3-3	B	32	4359
MB81182	28.88	18,25-15	F3-9	NG	35	4307
MB81264	26.01	5-1,10-1	F4-1	Y	1655	221
MB81282	26.16	18-1,34	F1-5	NG	15777	315
MB81291	27.71	22,14-6	F3-9	NG	Undetermined	824
MB81326	28.83	22,14	F1-7	C	14638	4363
MB81341	29.03	7-2,30	F4-44	NG	53	4365
MB81355	27.54	18,25-15	F3-9	NG	35	4307
MB81364	27.42	5-1,10-37	F4-1	Y	1655	628
MB81434	27.96	5-1,10-4	F3-4	Y	1624	1805
MB81435	29.8	7,30-2	F1-2	cnl	Undetermined	640
MB81471	26.07	5-1,10-4	F3-4	Y	1624	261

## Sheet: STable6
Supplementary Table 6: The proportion of alleles with an exact match in the pubMLST database for BAST and MLST profiles in untyped samples.
Typing Scheme	Loci Name	Number Typed (%)	95% CI
BAST	fHbp peptide	15 (83.33%)	57.73% - 95.59%
BAST	NHBA peptide	10 (55.56%)	31.34% - 77.59%
BAST	NadA peptide	11 (61.11%)	36.14% - 81.17%
BAST	PorA VR1	14 (77.78%)	51.91% - 92.62%
BAST	PorA VR2	16 (88.89%)	62.92% - 98.05%
MLST	abcZ	30 (75.00%)	58.47% - 86.75%
MLST	adk	32 (80.00%)	63.86% - 90.38%
MLST	aroE	29 (72.50%)	55.86% - 84.86%
MLST	fumC	14 (35.00%)	21.10% - 51.73%
MLST	gdh	35 (87.50%)	72.39% - 95.30%
MLST	pdhC	36 (90.00%)	75.40% - 96.74%
MLST	pgm	30 (75.00%)	58.47% - 86.75%

## Sheet: STable7
Supplementary Table 7: Comparison between the closest available clonal complex based on samples partially identified allele profile in the PubMLST database and phylotype for untyped samples. Discordant samples are highlighted in red.
Move to sups	Phylotype	dWGS_abcZ	dWGS_adk	dWGS_aroE	dWGS_fumC	dWGS_gdh	dWGS_pdhC	dWGS_pgm	Clonal Complex closest match (PubMLST)	Concordance
MB81291	misc (ST-8940)	abcZ(20)	adk(4)	aroE(10)	fumC(1033?)	gdh(1)	pdhC(18)	pgm(2)	misc (ST-10044)	Discordant
MB59715	60cc	abcZ(17)	adk(5)	aroE(~19)	fumC(~17)	gdh(21)	pdhC(26)	pgm(2)	60cc	Concordant
MB80356	1157cc	abcZ(8)	adk(25)	aroE(7)	fumC(17)	gdh(21)	pdhC(26)	pgm(~5)	1157cc	Concordant
MB80513	1157cc	abcZ(8,981)	adk(25)	aroE(751?)	fumC(17)	gdh(21)	pdhC(26)	pgm(826?)	1157cc	Concordant
MB51652	1157cc	abcZ(8,231)	adk(25)	aroE(306)	fumC(1119?)	gdh(21)	pdhC(26)	pgm(1007)	1157cc	Concordant
D4537334	213cc	abcZ(7)	adk(5)	aroE(159)	fumC(63?)	gdh(36)	pdhC(53)	pgm(15)	213cc	Concordant
MB74949	213cc	abcZ(7)	adk(5)	aroE(1)	fumC(63?)	gdh(36)	pdhC(53)	pgm(15)	213cc	Concordant
MB80078	213cc	abcZ(~726)	adk(5)	aroE(829)	fumC(13,488)	gdh(36)	pdhC(53)	pgm(15)	213cc	Concordant
MB81435	53cc	abcZ(~231)	adk(643?)	aroE(6)	fumC(-)	gdh(17)	pdhC(25)	pgm(22)	53cc	Concordant
MB80277	2057cc/23cc	abcZ(~469)	adk(5)	aroE(~271)	fumC(~537)	gdh(11)	pdhC(9)	pgm(~722)	23cc	Discordant
MB64189	2057cc	abcZ(~780)	adk(5)	aroE(1099?)	fumC(1183?)	gdh(26)	pdhC(41)	pgm(3)	162cc	Discordant
MB80276	4821cc	abcZ(222)	adk(3)	aroE(58)	fumC(488)	gdh(864)	pdhC(5)	pgm(255,935)	4821cc	Concordant
MB71370	41/44cc	abcZ(9,1008)	adk(20)	aroE(9)	fumC(849?)	gdh(9,1069)	pdhC(6)	pgm(2)	41/44cc	Concordant
MB80157	41/44cc	abcZ(3,968)	adk(6,620)	aroE(9)	fumC(1062)	gdh(9,1022)	pdhC(20,971)	pgm(1112?)	41/44cc	Concordant
MB63014	41/44cc	0	0	0	0	0	0	0	Undetermined (no alleles identified)	Discordant
MB52351	41/44cc	abcZ(~870)	adk(788?)	aroE(~323)	fumC(~854)	gdh(9)	pdhC(64,1013)	pgm(984?)	41/44cc	Concordant
MB51095	41/44cc	abcZ(9)	adk(3)	aroE(9)	fumC(1137?)	gdh(9)	pdhC(64)	pgm(9)	41/44cc	Concordant
D4537840	41/44cc	abcZ(5)	adk(4)	aroE(38)	fumC(~932)	gdh(22)	pdhC(40)	pgm(9)	41/44cc	Concordant
MB55002	41/44cc	abcZ(9,685,770)	adk(3)	aroE(9,738)	fumC(~1111)	gdh(9)	pdhC(64)	pgm(856?)	41/44cc	Concordant
MB51559	41/44cc	abcZ(9,685)	adk(3)	aroE(1046?)	fumC(9,698)	gdh(9)	pdhC(64)	pgm(9)	41/44cc	Concordant
D4537778	198cc	abcZ(5)	adk(4)	aroE(38)	fumC(~932)	gdh(22)	pdhC(40)	pgm(9)	1136cc	Discordant
MB80448	198cc	abcZ(5,983)	adk(4,762)	aroE(857?)	fumC(15)	gdh(30)	pdhC(7)	pgm(12)	198cc	Concordant
D4537331	misc(ST-7129)	abcZ(~245)	adk(11?)	aroE(4)	fumC(7)	gdh(260)	pdhC(249)	pgm(123)	misc(ST-7129)	Concordant
MB56399	misc(ST-7129)	abcZ(965)	adk(3)	aroE(79)	fumC(197?)	gdh(260)	pdhC(249,963)	pgm(123)	misc(ST-7129)	Concordant
MB53971	35cc	abcZ(~984)	adk(~180)	aroE(47)	fumC(~17)	gdh(6)	pdhC(2)	pgm(12)	35cc	Concordant
MB69706	35cc	abcZ(4)	adk(10)	aroE(11,1004)	fumC(432?)	gdh(6)	pdhC(10,277)	pgm(12)	35cc	Concordant
MB50725	35cc	abcZ(~786)	adk(10)	aroE(11)	fumC(~132)	gdh(6)	pdhC(10)	pgm(12)	35cc	Concordant
MB80034	35cc	abcZ(4,785)	adk(10)	aroE(11)	fumC(1181?)	gdh(6)	pdhC(10)	pgm(12)	35cc	Concordant
MB59171	35cc	abcZ(~4)	adk(10)	aroE(11)	fumC(1105)	gdh(6)	pdhC(10)	pgm(12)	35cc	Concordant
MB70446	32cc	abcZ(284)	adk(10,90)	aroE(274?)	fumC(1177?)	gdh(6)	pdhC(3,50)	pgm(8,63)	32cc	Concordant
MB50732	32cc	abcZ(4,785)	adk(10)	aroE(5)	fumC(4)	gdh(6)	pdhC(3)	pgm(1155?)	32cc	Concordant
D4537607	32cc	abcZ(~346)	adk(~124)	aroE(~631)	fumC(271)	gdh(5)	pdhC(3)	pgm(1155?)	32cc	Concordant
MB50824	167cc	abcZ(2)	adk(7)	aroE(6)	fumC(9?)	gdh(16)	pdhC(749)	pgm(8)	167cc	Concordant
MB50751	167cc	abcZ(2)	adk(7)	aroE(6)	fumC(~452)	gdh(9)	pdhC(6)	pgm(1148?)	167cc	Concordant
MB55821	167cc	abcZ(2)	adk(7)	aroE(6)	fumC(1181?)	gdh(9)	pdhC(6)	pgm(8)	167cc	Concordant
MB80284	23cc	abcZ(10)	adk(5)	aroE(18)	fumC(978?)	gdh(11)	pdhC(9)	pgm(2)	23cc	Concordant
MB65532	23cc	0	0	0	0	0	0	0	Undetermined (no alleles identified)	Discordant
MB74852	23cc	abcZ(10)	adk(5)	aroE(18)	fumC(9)	gdh(508?)	pdhC(9)	pgm(17)	23cc	Concordant
MB56760	23cc	abcZ(968)	adk(819?)	aroE(18)	fumC(1183?)	gdh(11)	pdhC(9)	pgm(17)	23cc	Concordant
MB80557	23cc	abcZ(12)	adk(5)	aroE(972?)	fumC(762?)	gdh(1127?)	pdhC(9?)	pgm(17,790)	174cc / 461cc / 23cc	Discordant
MB56330	23cc	abcZ(12)	adk(5)	aroE(18)	fumC(-)	gdh(11)	pdhC(9)	pgm(17)	23cc	Concordant
MB50749	23cc	abcZ(12,231,685)	adk(5)	aroE(18,306)	fumC(698)	gdh(11)	pdhC(9)	pgm(17,1074)	23cc	Concordant
MB54406	23cc	abcZ(12)	adk(5)	aroE(18,883)	fumC(110,895)	gdh(11)	pdhC(9)	pgm(~17)	23cc	Concordant
MB57540	23cc	abcZ(12)	adk(5)	aroE(18)	fumC(~1033)	gdh(11)	pdhC(9)	pgm(17)	23cc	Concordant
